# Supplementary material for: A Test of Positive Association for Detecting Heterogeneity in Capture for Capture–Recapture Data
Source: J Agric Biol Environ Stat. 2017 Dec 11;23(1):1–19. doi: 10.1007/s13253-017-0315-4 (PMC6954010; doi:10.1007/s13253-017-0315-4)
Supplement: Supplementary file 2 — Supplementary material 2 (R 19 KB) [file 13253_2017_315_MOESM2_ESM.r]

#Revisions: added permutation test for N<30


#path: File location path  
#dataset: should be in csv format, capture history matrix: one line per individual, one column
#per encounter occasion

#the formulas used to compute the gamma estimate and its variance are from Brown & Benedetti, 1977
#(referenced in the main paper)

#Note: the quantities P and Q are, respectively, twice the number of concordant and discordant pairs.

#The test presented in the output is based on Brown and Benedetti's asymptotic variance (denoted B&B)

# the functions Gamma_COF2 (test per occasion, 2 informative occasions), 
# Gamma_COM2 (global test using middle occasion, 2 informative occasions) 

#will stock the results obtained in a .csv file, in the same
# location as the dataset file: respectively PA_gamma_testF2.csv,PA_gamma_testM2.csv.


#For ease of computation, the function gam_cal(tab) is used for the permutation test, this function
##allows to compute the gamma estimate from the contingency table tab


#####For the permutation test: computes the gamma estimate from an inputted contingency table####
library(permute)
library(plyr)
#set the number of permutations
nperm<-10^4

gam_cal<-function(tabListe){
  tab<-tabListe
  r<-rowSums(tab)
  #Column total
  c<-colSums(tab)
  #total
  N<-sum(tab)
  N2<-N*N
  r2<-0
  c2<-0
  for(li in 1:length(r)){
    r2<-r2+(r[li]*r[li])
  }
  for(j in 1:length(c)){
    c2<-c2+(c[j]*c[j])
  }
  A<-array(NA,dim=c(dim(tab)[1],dim(tab)[2]))
  D<-array(NA,dim=c(dim(tab)[1],dim(tab)[2]))
  for (li in 1:(dim(tab)[1])){
    for(j in 1:(dim(tab)[2])){
      sum1<-0
      sum2<-0
      sum3<-0
      sum4<-0
      P<-0
      Q<-0
      if(li>1 & j>1){
        for(k in 1:(li-1)){
          for(l in 1:(j-1)){
            sum1<-sum1+tab[k,l]
            #           print(k)
            #           print(l)
            
          }
        }}
      
      if(li<dim(tab)[1] & j>1){
        for(k in (li+1):(dim(tab)[1])){
          for(l in 1:(j-1)){
            sum3<-sum3+tab[k,l]
            #           print(k)
            #           print(l)
            
          }
        }}
      
      
      
      
      
      if(li<dim(tab)[1] & j<dim(tab)[2]){
        for(k in (li+1):(dim(tab)[1])){
          for(l in (j+1):(dim(tab)[2])){
            sum2<-sum2+tab[k,l]
            #           print(k)
            #           print(l)
          }
        } }
      
      if(li>1 & j<dim(tab)[2]){
        for(k in 1:(li-1)){
          for(l in (j+1):(dim(tab)[2])){
            sum4<-sum4+tab[k,l]
            #           print(k)
            #           print(l)
            
          }
        }}
      #       print(i)
      #       print(j)
      #       print(sum1)
      #       print(sum2)
      
      if((!is.na(sum1)) & (!is.na(sum2))){
        A[li,j]<-sum1+sum2
      }else if(!is.na(sum1)){
        A[li,j]<-sum1
      }else if(!is.na(sum2)){
        A[li,j]<-sum2
      }
      else{
        A[li,j]<-NA
      }
      
      
      if((!is.na(sum3)) & (!is.na(sum4))){
        D[li,j]<-sum3+sum4
      }else if(!is.na(sum3)){
        D[li,j]<-sum3
      }else if(!is.na(sum4)){
        D[li,j]<-sum4
      }
      else{
        D[li,j]<-NA
      }
      
    }
  }
  
  
  
  for (li in 1:(dim(tab)[1])){
    for(j in 1:(dim(tab)[2])){
      P<-P+(tab[li,j]*A[li,j])
      Q<-Q+(tab[li,j]*D[li,j])
      
      
    }
  }
  return((P-Q)/(P+Q)) 
  
}


##############2 informative occasions#######################

#1 test per occasion##
Gamma_COF2 <- function(path,dataset) {
  file1 <- paste(path,dataset,sep = "/")
  file2 <- paste(file1,"csv",sep = ".")
  CH <- read.csv(file2)
  nOccas <- dim(CH)[2];
  Gcons <- array(NA, dim = c(nOccas-2-2+1,7))
  
  #first and last occasion of capture for each animal
  first = matrix(NA,dim(CH)[1],1);
  last = matrix(NA,dim(CH)[1],1);
  
  for (k in 1:(dim(CH)[1])) {
    first[k,1] = min(which(CH[k,] != 0));
    last[k,1] = max(which(CH[k,] != 0));
  }
  
  #the test is performed at each occasion, for i=3 to number of occasions-2
  
  for (i in 3:(nOccas - 3)) {
  #for (i in 3:3){
    print(i)
    #keep usable animals (according to the restrictions on previous and future encounters)
    usable = which(first[,1] < (i-1) & last[,1] >= (i + 3)) 
    npe = matrix(NA,length(usable),1);
    nfe = matrix(NA,length(usable),1);
    n = 0  
    for (k in usable) {  
      n = n + 1  
      npe[n,1] = sum(CH[k,(first[k,1]+1):i])  
      nfe[n,1] = sum(CH[k,(i+1):(last[k,1]-1)])  
    }  
      
    
    
    #proportion of previous encounters
    pct_npe = matrix(NA,length(npe),1);
    #proportion of future encounters
    pct_nfe = matrix(NA,length(nfe),1);
    iM = matrix(i,length(nfe),1);
    #proportion of previous encounters:
    #denominator is the maximum number of
    #previous encounters (post first-release)
    pct_npe = npe / (iM - first[usable])
    #proportion of previous encounters:
    #denominator is the maximum number of
    #future encounters (until last capture occasion)
    pct_nfe = nfe / (last[usable] - iM-1)
    
    #ranks of previous encounters
    po <- as.numeric(as.factor(pct_npe[,1]))
    #ranks of future encounters
    Pi <- as.numeric(as.factor(pct_nfe[,1]))
    #contingency table between ranks of previous encounters
    #and ranks of future encounters
    tab = table(po,Pi);
    
    ############## Computation of Concordant and Discordant Pairs###########
    #Row total
    r <- rowSums(tab)
    #Column total
    c <- colSums(tab)
    #total
    N <- sum(tab)
    print(N)
    #compute gamma estimate
    N2 <- N * N
    r2 <- 0
    c2 <- 0
    for (li in 1:length(r)) {
      r2 <- r2 + (r[li] * r[li])
    }
    for (j in 1:length(c)) {
      c2 <- c2 + (c[j] * c[j])
    }
    A <- array(NA,dim = c(dim(tab)[1],dim(tab)[2]))
    D <- array(NA,dim = c(dim(tab)[1],dim(tab)[2]))
    for (li in 1:(dim(tab)[1])) {
      for (j in 1:(dim(tab)[2])) {
        sum1 <- 0
        sum2 <- 0
        sum3 <- 0
        sum4 <- 0
        P <- 0
        Q <- 0
        if (li > 1 & j > 1) {
          for (k in 1:(li - 1)) {
            for (l in 1:(j - 1)) {
              sum1 <- sum1 + tab[k,l]
              #           print(k)
              #           print(l)
              
            }
          }
        }
        
        if (li < dim(tab)[1] & j > 1) {
          for (k in (li + 1):(dim(tab)[1])) {
            for (l in 1:(j - 1)) {
              sum3 <- sum3 + tab[k,l]
              #           print(k)
              #           print(l)
              
            }
          }
        }
        
        
        
        
        
        if (li < dim(tab)[1] & j < dim(tab)[2]) {
          for (k in (li + 1):(dim(tab)[1])) {
            for (l in (j + 1):(dim(tab)[2])) {
              sum2 <- sum2 + tab[k,l]
              #           print(k)
              #           print(l)
            }
          }
        }
        
        if (li > 1 & j < dim(tab)[2]) {
          for (k in 1:(li - 1)) {
            for (l in (j + 1):(dim(tab)[2])) {
              sum4 <- sum4 + tab[k,l]
              #           print(k)
              #           print(l)
              
            }
          }
        }
        #       print(i)
        #       print(j)
        #       print(sum1)
        #       print(sum2)
        
        if ((!is.na(sum1)) & (!is.na(sum2))) {
          A[li,j] <- sum1 + sum2
        }else if (!is.na(sum1)) {
          A[li,j] <- sum1
        }else if (!is.na(sum2)) {
          A[li,j] <- sum2
        }
        else{
          A[li,j] <- NA
        }
        
        
        if ((!is.na(sum3)) & (!is.na(sum4))) {
          D[li,j] <- sum3 + sum4
        }else if (!is.na(sum3)) {
          D[li,j] <- sum3
        }else if (!is.na(sum4)) {
          D[li,j] <- sum4
        }
        else{
          D[li,j] <- NA
        }
        
      }
    }
    
    
    
    for (li in 1:(dim(tab)[1])) {
      for (j in 1:(dim(tab)[2])) {
        P <- P + (tab[li,j] * A[li,j])
        Q <- Q + (tab[li,j] * D[li,j])
        
        
      }
    }
    
    #gamma estimate
    G <- (P - Q) / (P + Q)
    
    
    
    
    # sample size restriction for normal approximation
    if (N >= 30) {
     
      
      
      #variance Brown and Benedetti
  
      summ0<-0
      summ1<-0
      for (li in 1:(dim(A)[1])){
        for(j in 1:(dim(A)[2])){
          summ0<-summ0+(tab[li,j]*(A[li,j]-D[li,j])^2)
          summ1<-summ1+(tab[li,j]*(Q*A[li,j]-P*D[li,j])^2)
          
        }
      }
      
  
      
      
      
      
      varG0<-(4*(summ0-(P-Q)^2/N))/(P+Q)^2 ##BB
      #into account in the formula
      #test-statistic
      zBB <- G / ((varG0) ^ 0.5) # Brown & Benedetti
     
      #p-value for one sided test using Brown & Benedetti asymptotic standard error
      pvalBB <- pnorm(-(zBB))
      #empirical p-value from permutation test non applicable
      pPerm<-NA
      
      
    } else if (N>1 && !is.na(G)) {
      remove(Pi_M)
      remove(doum)
      remove(table_list)
      remove(gamma_esti)
      remove(gamma_perm_val)
      #if N is smaller than 30, perform permutation test
      #fix the ranks of previous encounters and use shuffleSet to generate nperm random distinct 
      #permutations of the future encounters 
      Pi_M<-t(apply(shuffleSet(Pi,nperm),1,function(X)Pi[X]))
      if ((dim(Pi_M)[1])<nperm){
        Pi_M<-rbind(Pi_M,Pi)
      }
      ##obtain a list of tables of ranks of previous encounters x permuted ranks of future encounters
      doum<-data.frame(t(Pi_M),po)
      table_list<-apply(doum, 2, function(x) list(table(x,doum$po)))
      table_list2<-lapply(table_list, "[[", 1)
      gamma_esti<-lapply(table_list2,gam_cal)#calculate gamma estimates for each of the tables
      gamma_perm_val<-array(as.numeric(unlist(gamma_esti)), dim=c(1, length(gamma_esti)))
      #gets the array of all the gamma estimates obtained for the different permutations
      #the "-1" is because the last value corresponds to the table of ranks of previous encounters
      #by rank of previous encounters and is therefore not considered
      gamma_permF<-gamma_perm_val[1:(length(gamma_perm_val)-1)]
      ###empirical cumulative distributation of the estimates obtained from the permutations
      #Func_E<-ecdf(gamma_permF)
      
      
      ###if smaller number of perm
      #if ((dim(Pi_M)[1])<nperm){
        pPerm<-length(which(gamma_permF>=G))/length(gamma_permF)
      #}
      
      
      ####empirival p-value of the gamma estimate from the original "real" data
      #ok for almost continuous distrib
      ##pPerm<-1-Func_E(G)
      varGcons <- NA
      zcons <- NA
      pvalcons<-NA
      varG0 <- NA
      zBB <- NA
      pvalBB<-NA
    } else{  pPerm<-NA
    
    varG0 <- NA
    zBB <- NA
    pvalBB<-NA}
    Gcons[i-1,1] <- i
    Gcons[i-1,2] <- round(G,digits=2)
    
    Gcons[i-1,3] <- round(varG0,digits=3)
    Gcons[i-1,5] <- round(pvalBB,digits=3)
    Gcons[i-1,4] <- round(zBB,digits=3)
    Gcons[i-1,6] <- round(pPerm,digits=3)
    if(!is.na(Gcons[i-1,5]) & Gcons[i-1,5]==0){
      Gcons[i-1,5]="<0.001"
    }
  
    Gcons[i-1,7] <- N
   
    #perumtation test
    if(!is.na(Gcons[i-1,6]) & Gcons[i-1,6]==0){
      Gcons[i-1,6]="<0.001"
      
    }
    print(Gcons)
  }
  colnames(Gcons) <- c("Occasion","gamma","var(B&B)","test-stat(B&B)","pval (B&B)","pval (P)", "N")
  
  t <- paste(path,"PA_gamma_testF2",sep = "/")
  ou <- paste(t,"csv",sep = ".")
  
  
  write.csv(Gcons,file = ou, row.names=FALSE)
  
  
}


#1 global test per dataset, using middle occasion 
Gamma_COM2 <- function(path,dataset) {
  file1 <- paste(path,dataset,sep = "/")
  file2 <- paste(file1,"csv",sep = ".")
  CH <- read.csv(file2)
  nOccas <- dim(CH)[2];
  Gcons <- array(NA, dim = c(1,6))
  #first and last occasion of capture for each animal
  first = matrix(NA,dim(CH)[1],1);
  last = matrix(NA,dim(CH)[1],1);
  i = matrix(NA,dim(CH)[1],1);
  
  for (k in 1:(dim(CH)[1])) {
    first[k,1] = min(which(CH[k,] != 0));
    last[k,1] = max(which(CH[k,] != 0));
  }
  
  #the test is performed at each occasion, for i=3 to number of occasions-2
  
  for (k in 1:(dim(CH)[1])){
    i[k,1]<-floor((first[k,1]+last[k,1])/2) 
    
  }
  #number of usable animals
  usable = which(first[,1] < (i[,1]-1) & last[,1] >= (i[,1] + 3)) 
  npe = matrix(NA,length(usable),1); 
  nfe = matrix(NA,length(usable),1); 
  n = 0# 
  for (k in usable) {
    n = n + 1
    npe[n,1] = sum(CH[k,(first[k,1]+1):i[k,1]])
    nfe[n,1] = sum(CH[k,(i[k,1]+1):(last[k,1]-1)]) 
  }
    
  

  #proportion of previous encounters
  pct_npe = matrix(NA,length(npe),1);
  #proportion of future encounters
  pct_nfe = matrix(NA,length(nfe),1);
  #iM = matrix(i[],length(nfe),1);
  #proportion of previous encounters:
  #denominator is the maximum number of
  #previous encounters (post first-release)
  pct_npe = npe / (i[usable] - first[usable])
  #proportion of previous encounters:
  #denominator is the maximum number of
  #future encounters (until last capture occasion)
  pct_nfe = nfe / (last[usable] - i[usable]-1)
  
  po<-as.numeric(as.factor(pct_npe[,1]))
  Pi<-as.numeric(as.factor(pct_nfe[,1]))
  tab=table(po,Pi);
  
  ############## Computation of Concordant and Discordant Pairs###########
  #Row total
  r <- rowSums(tab)
  #Column total
  c <- colSums(tab)
  #total
  N <- sum(tab)
  # sample size restriction for normal approximation
  if (N >= 30) {
    N2 <- N * N
    r2 <- 0
    c2 <- 0
    for (li in 1:length(r)) {
      r2 <- r2 + (r[li] * r[li])
    }
    for (j in 1:length(c)) {
      c2 <- c2 + (c[j] * c[j])
    }
    A <- array(NA,dim = c(dim(tab)[1],dim(tab)[2]))
    D <- array(NA,dim = c(dim(tab)[1],dim(tab)[2]))
    for (li in 1:(dim(tab)[1])) {
      for (j in 1:(dim(tab)[2])) {
        sum1 <- 0
        sum2 <- 0
        sum3 <- 0
        sum4 <- 0
        P <- 0
        Q <- 0
        if (li > 1 & j > 1) {
          for (k in 1:(li - 1)) {
            for (l in 1:(j - 1)) {
              sum1 <- sum1 + tab[k,l]
              #           print(k)
              #           print(l)
              
            }
          }
        }
        
        if (li < dim(tab)[1] & j > 1) {
          for (k in (li + 1):(dim(tab)[1])) {
            for (l in 1:(j - 1)) {
              sum3 <- sum3 + tab[k,l]
              #           print(k)
              #           print(l)
              
            }
          }
        }
        
        
        
        
        
        if (li < dim(tab)[1] & j < dim(tab)[2]) {
          for (k in (li + 1):(dim(tab)[1])) {
            for (l in (j + 1):(dim(tab)[2])) {
              sum2 <- sum2 + tab[k,l]
              #           print(k)
              #           print(l)
            }
          }
        }
        
        if (li > 1 & j < dim(tab)[2]) {
          for (k in 1:(li - 1)) {
            for (l in (j + 1):(dim(tab)[2])) {
              sum4 <- sum4 + tab[k,l]
              #           print(k)
              #           print(l)
              
            }
          }
        }
        #       print(i)
        #       print(j)
        #       print(sum1)
        #       print(sum2)
        
        if ((!is.na(sum1)) & (!is.na(sum2))) {
          A[li,j] <- sum1 + sum2
        }else if (!is.na(sum1)) {
          A[li,j] <- sum1
        }else if (!is.na(sum2)) {
          A[li,j] <- sum2
        }
        else{
          A[li,j] <- NA
        }
        
        
        if ((!is.na(sum3)) & (!is.na(sum4))) {
          D[li,j] <- sum3 + sum4
        }else if (!is.na(sum3)) {
          D[li,j] <- sum3
        }else if (!is.na(sum4)) {
          D[li,j] <- sum4
        }
        else{
          D[li,j] <- NA
        }
        
      }
    }
    
    
    
    for (li in 1:(dim(tab)[1])) {
      for (j in 1:(dim(tab)[2])) {
        P <- P + (tab[li,j] * A[li,j])
        Q <- Q + (tab[li,j] * D[li,j])
        
        
      }
    }
    
    #gamma estimate
    G <- (P - Q) / (P + Q)
    

    #variance Brown and Benedetti
    
    summ0<-0
    summ1<-0
    for (li in 1:(dim(A)[1])){
      for(j in 1:(dim(A)[2])){
        summ0<-summ0+(tab[li,j]*(A[li,j]-D[li,j])^2)
        summ1<-summ1+(tab[li,j]*(Q*A[li,j]-P*D[li,j])^2)
        
      }
    }
    
    
    
    
    
    
    varG0<-(4*(summ0-(P-Q)^2/N))/(P+Q)^2 ##BB
    #into account in the formula
    #test-statistic
    zBB <- G / ((varG0) ^ 0.5) # Brown & Benedetti
    
    
  
   
    #p-value for one sided test using Brown & Benedetti asymptotic standard error
    pvalBB <- pnorm(-(zBB))
    pPerm<-NA
  } else if (N>1 && !is.na(G)) {
    remove(Pi_M)
    remove(doum)
    remove(table_list)
    remove(gamma_esti)
    remove(gamma_perm_val)
    #if N is smaller than 30, perform permutation test
    #fix the ranks of previous encounters and use shuffleSet to generate nperm random distinct 
    #permutations of the future encounters 
    Pi_M<-t(apply(shuffleSet(Pi,nperm),1,function(X)Pi[X]))
    if ((dim(Pi_M)[1])<nperm){
      Pi_M<-rbind(Pi_M,Pi)
    }
    ##obtain a list of tables of ranks of previous encounters x permuted ranks of future encounters
    doum<-data.frame(t(Pi_M),po)
    table_list<-apply(doum, 2, function(x) list(table(x,doum$po)))
    table_list2<-lapply(table_list, "[[", 1)
    gamma_esti<-lapply(table_list2,gam_cal)#calculate gamma estimates for each of the tables
    gamma_perm_val<-array(as.numeric(unlist(gamma_esti)), dim=c(1, length(gamma_esti)))
    #gets the array of all the gamma estimates obtained for the different permutations
    #the "-1" is because the last value corresponds to the table of ranks of previous encounters
    #by rank of previous encounters and is therefore not considered
    gamma_permF<-gamma_perm_val[1:(length(gamma_perm_val)-1)]
    ###empirical cumulative distributation of the estimates obtained from the permutations
    #Func_E<-ecdf(gamma_permF)
    
    
    ###if smaller number of perm
    #if ((dim(Pi_M)[1])<nperm){
    pPerm<-length(which(gamma_permF>=G))/length(gamma_permF)
    #}
    
    
    ####empirival p-value of the gamma estimate from the original "real" data
    #ok for almost continuous distrib
    ##pPerm<-1-Func_E(G)
 
    varG0 <- NA
    zBB <- NA
    pvalBB<-NA
  }  else{  pPerm<-NA
  
  varG0 <- NA
  zBB <- NA
  pvalBB<-NA}
  

  Gcons[1] <- round(G,digits=2)
  Gcons[2] <- round(varG0,digits=3)
  Gcons[4] <- round(pvalBB,digits=3)
  Gcons[3] <- round(zBB,digits=3)
  if(!is.na(Gcons[4]) & Gcons[4]==0){
    Gcons[4]="<0.001"
  }
  
  Gcons[6] <- N
  Gcons[5] <- round(pPerm,digits=3)
  
  #perumtation test
  if(!is.na(Gcons[5]) & Gcons[5]==0){
    Gcons[5]="<0.001"
    
  }

  
  Gcons_d<-as.data.frame(Gcons)
  names(Gcons_d) <- c("gamma","var(B&B)","test-stat(B&B)","pval (B&B)","pval (P)", "N")
  
  t <- paste(path,"PA_gamma_testM2",sep = "/")
  ou <- paste(t,"csv",sep = ".")
  
  
  write.csv(as.data.frame(Gcons_d),file = ou, row.names=FALSE)
  
  
}


############################
#examples of function call
###################################


# #2 informative occasions, 1 test per occasion

#  Gamma_COF2 (path="C:/Users/cex/Documents/Sync/WritingC/JABES_chap2/Revised/revision2",dataset="Terns_cleaned")
# #global test using middle occasion
# Gamma_COM2 (path="C:/Users/cex/Documents/Sync/WritingC/JABES_chap2/Revised/revision2",dataset="Terns_cleaned")
# 
# Gamma_COF2 (path="C:/Users/cex/Documents/Sync/WritingC/JABES_chap2/Revised/revision2",dataset="Terns_all")
# Gamma_COM2 (path="C:/Users/cex/Documents/Sync/WritingC/JABES_chap2/Revised/revision2",dataset="Terns_all")
