# Supplementary material for: A Test of Positive Association for Detecting Heterogeneity in Capture for Capture–Recapture Data
Source: J Agric Biol Environ Stat. 2017 Dec 11;23(1):1–19. doi: 10.1007/s13253-017-0315-4 (PMC6954010; doi:10.1007/s13253-017-0315-4)
Supplement: Supplementary file 4 — Supplementary material 4 (csv 15 KB) [file 13253_2017_315_MOESM4_ESM.csv]

Y1	Y2	Y3	Y4	Y5	Y6	Y7	Y8	Y9	Y10
0	0	0	0	0	0	0	0	0	1
0	0	0	0	0	0	0	0	0	1
0	0	0	0	0	0	0	0	0	1
0	0	0	0	0	0	0	0	0	1
0	0	0	0	0	0	0	0	0	1
0	0	0	0	0	0	0	0	0	1
0	0	0	0	0	0	0	0	0	1
0	0	0	0	0	0	0	0	0	1
0	0	0	0	0	0	0	0	0	1
0	0	0	0	0	0	0	0	0	1
0	0	0	0	0	0	0	0	0	1
0	0	0	0	0	0	0	0	0	1
0	0	0	0	0	0	0	0	0	1
0	0	0	0	0	0	0	0	0	1
0	0	0	0	0	0	0	0	0	1
0	0	0	0	0	0	0	0	0	1
0	0	0	0	0	0	0	0	0	1
0	0	0	0	0	0	0	0	0	1
0	0	0	0	0	0	0	0	0	1
0	0	0	0	0	0	0	0	0	1
0	0	0	0	0	0	0	0	0	1
0	0	0	0	0	0	0	0	0	1
0	0	0	0	0	0	0	0	0	1
0	0	0	0	0	0	0	0	0	1
0	0	0	0	0	0	0	0	0	1
0	0	0	0	0	0	0	0	0	1
0	0	0	0	0	0	0	0	0	1
0	0	0	0	0	0	0	0	0	1
0	0	0	0	0	0	0	0	0	1
0	0	0	0	0	0	0	0	0	1
0	0	0	0	0	0	0	0	0	1
0	0	0	0	0	0	0	0	0	1
0	0	0	0	0	0	0	0	0	1
0	0	0	0	0	0	0	0	0	1
0	0	0	0	0	0	0	0	0	1
0	0	0	0	0	0	0	0	0	1
0	0	0	0	0	0	0	0	0	1
0	0	0	0	0	0	0	0	0	1
0	0	0	0	0	0	0	0	0	1
0	0	0	0	0	0	0	0	0	1
0	0	0	0	0	0	0	0	0	1
0	0	0	0	0	0	0	0	0	1
0	0	0	0	0	0	0	0	0	1
0	0	0	0	0	0	0	0	0	1
0	0	0	0	0	0	0	0	0	1
0	0	0	0	0	0	0	0	0	1
0	0	0	0	0	0	0	0	0	1
0	0	0	0	0	0	0	0	0	1
0	0	0	0	0	0	0	0	0	1
0	0	0	0	0	0	0	0	0	1
0	0	0	0	0	0	0	0	0	1
0	0	0	0	0	0	0	0	0	1
0	0	0	0	0	0	0	0	0	1
0	0	0	0	0	0	0	0	0	1
0	0	0	0	0	0	0	0	0	1
0	0	0	0	0	0	0	0	0	1
0	0	0	0	0	0	0	0	0	1
0	0	0	0	0	0	0	0	0	1
0	0	0	0	0	0	0	0	0	1
0	0	0	0	0	0	0	0	0	1
0	0	0	0	0	0	0	0	0	1
0	0	0	0	0	0	0	0	0	1
0	0	0	0	0	0	0	0	0	1
0	0	0	0	0	0	0	0	0	1
0	0	0	0	0	0	0	0	0	1
0	0	0	0	0	0	0	0	0	1
0	0	0	0	0	0	0	0	0	1
0	0	0	0	0	0	0	0	0	1
0	0	0	0	0	0	0	0	0	1
0	0	0	0	0	0	0	0	0	1
0	0	0	0	0	0	0	0	0	1
0	0	0	0	0	0	0	0	0	1
0	0	0	0	0	0	0	0	0	1
0	0	0	0	0	0	0	0	0	1
0	0	0	0	0	0	0	0	0	1
0	0	0	0	0	0	0	0	0	1
0	0	0	0	0	0	0	0	0	1
0	0	0	0	0	0	0	0	0	1
0	0	0	0	0	0	0	0	0	1
0	0	0	0	0	0	0	0	0	1
0	0	0	0	0	0	0	0	0	1
0	0	0	0	0	0	0	0	0	1
0	0	0	0	0	0	0	0	0	1
0	0	0	0	0	0	0	0	0	1
0	0	0	0	0	0	0	0	0	1
0	0	0	0	0	0	0	0	0	1
0	0	0	0	0	0	0	0	0	1
0	0	0	0	0	0	0	0	0	1
0	0	0	0	0	0	0	0	0	1
0	0	0	0	0	0	0	0	0	1
0	0	0	0	0	0	0	0	0	1
0	0	0	0	0	0	0	0	0	1
0	0	0	0	0	0	0	0	0	1
0	0	0	0	0	0	0	0	0	1
0	0	0	0	0	0	0	0	1	0
0	0	0	0	0	0	0	0	1	0
0	0	0	0	0	0	0	0	1	0
0	0	0	0	0	0	0	0	1	0
0	0	0	0	0	0	0	0	1	0
0	0	0	0	0	0	0	0	1	0
0	0	0	0	0	0	0	0	1	0
0	0	0	0	0	0	0	0	1	0
0	0	0	0	0	0	0	0	1	0
0	0	0	0	0	0	0	0	1	0
0	0	0	0	0	0	0	0	1	0
0	0	0	0	0	0	0	0	1	0
0	0	0	0	0	0	0	0	1	0
0	0	0	0	0	0	0	0	1	0
0	0	0	0	0	0	0	0	1	0
0	0	0	0	0	0	0	0	1	0
0	0	0	0	0	0	0	0	1	0
0	0	0	0	0	0	0	0	1	0
0	0	0	0	0	0	0	0	1	0
0	0	0	0	0	0	0	0	1	0
0	0	0	0	0	0	0	0	1	0
0	0	0	0	0	0	0	0	1	0
0	0	0	0	0	0	0	0	1	0
0	0	0	0	0	0	0	0	1	0
0	0	0	0	0	0	0	0	1	0
0	0	0	0	0	0	0	0	1	0
0	0	0	0	0	0	0	0	1	0
0	0	0	0	0	0	0	0	1	0
0	0	0	0	0	0	0	0	1	0
0	0	0	0	0	0	0	0	1	0
0	0	0	0	0	0	0	0	1	0
0	0	0	0	0	0	0	0	1	0
0	0	0	0	0	0	0	0	1	0
0	0	0	0	0	0	0	0	1	0
0	0	0	0	0	0	0	0	1	0
0	0	0	0	0	0	0	0	1	0
0	0	0	0	0	0	0	0	1	0
0	0	0	0	0	0	0	0	1	0
0	0	0	0	0	0	0	0	1	0
0	0	0	0	0	0	0	0	1	0
0	0	0	0	0	0	0	0	1	0
0	0	0	0	0	0	0	0	1	0
0	0	0	0	0	0	0	0	1	0
0	0	0	0	0	0	0	0	1	0
0	0	0	0	0	0	0	0	1	0
0	0	0	0	0	0	0	0	1	0
0	0	0	0	0	0	0	0	1	0
0	0	0	0	0	0	0	0	1	0
0	0	0	0	0	0	0	0	1	0
0	0	0	0	0	0	0	0	1	0
0	0	0	0	0	0	0	0	1	0
0	0	0	0	0	0	0	0	1	0
0	0	0	0	0	0	0	0	1	0
0	0	0	0	0	0	0	0	1	0
0	0	0	0	0	0	0	0	1	0
0	0	0	0	0	0	0	0	1	0
0	0	0	0	0	0	0	0	1	0
0	0	0	0	0	0	0	0	1	0
0	0	0	0	0	0	0	0	1	0
0	0	0	0	0	0	0	0	1	0
0	0	0	0	0	0	0	0	1	0
0	0	0	0	0	0	0	0	1	0
0	0	0	0	0	0	0	0	1	0
0	0	0	0	0	0	0	0	1	0
0	0	0	0	0	0	0	0	1	0
0	0	0	0	0	0	0	0	1	0
0	0	0	0	0	0	0	0	1	0
0	0	0	0	0	0	0	0	1	0
0	0	0	0	0	0	0	0	1	0
0	0	0	0	0	0	0	0	1	0
0	0	0	0	0	0	0	0	1	0
0	0	0	0	0	0	0	0	1	0
0	0	0	0	0	0	0	0	1	0
0	0	0	0	0	0	0	0	1	0
0	0	0	0	0	0	0	0	1	0
0	0	0	0	0	0	0	0	1	0
0	0	0	0	0	0	0	0	1	0
0	0	0	0	0	0	0	0	1	0
0	0	0	0	0	0	0	0	1	0
0	0	0	0	0	0	0	0	1	0
0	0	0	0	0	0	0	0	1	1
0	0	0	0	0	0	0	0	1	1
0	0	0	0	0	0	0	0	1	1
0	0	0	0	0	0	0	0	1	1
0	0	0	0	0	0	0	0	1	1
0	0	0	0	0	0	0	0	1	1
0	0	0	0	0	0	0	0	1	1
0	0	0	0	0	0	0	0	1	1
0	0	0	0	0	0	0	0	1	1
0	0	0	0	0	0	0	0	1	1
0	0	0	0	0	0	0	0	1	1
0	0	0	0	0	0	0	0	1	1
0	0	0	0	0	0	0	0	1	1
0	0	0	0	0	0	0	0	1	1
0	0	0	0	0	0	0	0	1	1
0	0	0	0	0	0	0	0	1	1
0	0	0	0	0	0	0	0	1	1
0	0	0	0	0	0	0	0	1	1
0	0	0	0	0	0	0	0	1	1
0	0	0	0	0	0	0	0	1	1
0	0	0	0	0	0	0	0	1	1
0	0	0	0	0	0	0	0	1	1
0	0	0	0	0	0	0	0	1	1
0	0	0	0	0	0	0	0	1	1
0	0	0	0	0	0	0	0	1	1
0	0	0	0	0	0	0	0	1	1
0	0	0	0	0	0	0	0	1	1
0	0	0	0	0	0	0	0	1	1
0	0	0	0	0	0	0	0	1	1
0	0	0	0	0	0	0	0	1	1
0	0	0	0	0	0	0	0	1	1
0	0	0	0	0	0	0	0	1	1
0	0	0	0	0	0	0	0	1	1
0	0	0	0	0	0	0	0	1	1
0	0	0	0	0	0	0	0	1	1
0	0	0	0	0	0	0	0	1	1
0	0	0	0	0	0	0	0	1	1
0	0	0	0	0	0	0	0	1	1
0	0	0	0	0	0	0	0	1	1
0	0	0	0	0	0	0	0	1	1
0	0	0	0	0	0	0	0	1	1
0	0	0	0	0	0	0	0	1	1
0	0	0	0	0	0	0	0	1	1
0	0	0	0	0	0	0	0	1	1
0	0	0	0	0	0	0	0	1	1
0	0	0	0	0	0	0	0	1	1
0	0	0	0	0	0	0	1	0	0
0	0	0	0	0	0	0	1	0	0
0	0	0	0	0	0	0	1	0	0
0	0	0	0	0	0	0	1	0	0
0	0	0	0	0	0	0	1	0	0
0	0	0	0	0	0	0	1	0	0
0	0	0	0	0	0	0	1	0	0
0	0	0	0	0	0	0	1	0	0
0	0	0	0	0	0	0	1	0	0
0	0	0	0	0	0	0	1	0	0
0	0	0	0	0	0	0	1	0	0
0	0	0	0	0	0	0	1	0	0
0	0	0	0	0	0	0	1	0	0
0	0	0	0	0	0	0	1	0	0
0	0	0	0	0	0	0	1	0	0
0	0	0	0	0	0	0	1	0	0
0	0	0	0	0	0	0	1	0	0
0	0	0	0	0	0	0	1	0	0
0	0	0	0	0	0	0	1	0	0
0	0	0	0	0	0	0	1	0	0
0	0	0	0	0	0	0	1	0	0
0	0	0	0	0	0	0	1	0	0
0	0	0	0	0	0	0	1	0	0
0	0	0	0	0	0	0	1	0	1
0	0	0	0	0	0	0	1	0	1
0	0	0	0	0	0	0	1	0	1
0	0	0	0	0	0	0	1	0	1
0	0	0	0	0	0	0	1	0	1
0	0	0	0	0	0	0	1	0	1
0	0	0	0	0	0	0	1	0	1
0	0	0	0	0	0	0	1	0	1
0	0	0	0	0	0	0	1	0	1
0	0	0	0	0	0	0	1	1	0
0	0	0	0	0	0	0	1	1	0
0	0	0	0	0	0	0	1	1	0
0	0	0	0	0	0	0	1	1	0
0	0	0	0	0	0	0	1	1	0
0	0	0	0	0	0	0	1	1	0
0	0	0	0	0	0	0	1	1	0
0	0	0	0	0	0	0	1	1	0
0	0	0	0	0	0	0	1	1	0
0	0	0	0	0	0	0	1	1	0
0	0	0	0	0	0	0	1	1	0
0	0	0	0	0	0	0	1	1	0
0	0	0	0	0	0	0	1	1	0
0	0	0	0	0	0	0	1	1	0
0	0	0	0	0	0	0	1	1	0
0	0	0	0	0	0	0	1	1	0
0	0	0	0	0	0	0	1	1	0
0	0	0	0	0	0	0	1	1	1
0	0	0	0	0	0	0	1	1	1
0	0	0	0	0	0	0	1	1	1
0	0	0	0	0	0	0	1	1	1
0	0	0	0	0	0	0	1	1	1
0	0	0	0	0	0	0	1	1	1
0	0	0	0	0	0	0	1	1	1
0	0	0	0	0	0	1	0	0	0
0	0	0	0	0	0	1	0	0	0
0	0	0	0	0	0	1	0	0	0
0	0	0	0	0	0	1	0	0	0
0	0	0	0	0	0	1	0	0	0
0	0	0	0	0	0	1	0	0	0
0	0	0	0	0	0	1	0	0	0
0	0	0	0	0	0	1	0	0	0
0	0	0	0	0	0	1	0	0	0
0	0	0	0	0	0	1	0	0	0
0	0	0	0	0	0	1	0	0	0
0	0	0	0	0	0	1	0	0	0
0	0	0	0	0	0	1	0	0	0
0	0	0	0	0	0	1	0	0	0
0	0	0	0	0	0	1	0	0	0
0	0	0	0	0	0	1	0	0	0
0	0	0	0	0	0	1	0	0	0
0	0	0	0	0	0	1	0	0	0
0	0	0	0	0	0	1	0	0	0
0	0	0	0	0	0	1	0	0	0
0	0	0	0	0	0	1	0	0	0
0	0	0	0	0	0	1	0	0	0
0	0	0	0	0	0	1	0	0	0
0	0	0	0	0	0	1	0	0	0
0	0	0	0	0	0	1	0	0	0
0	0	0	0	0	0	1	0	0	0
0	0	0	0	0	0	1	0	0	0
0	0	0	0	0	0	1	0	0	0
0	0	0	0	0	0	1	0	0	0
0	0	0	0	0	0	1	0	0	0
0	0	0	0	0	0	1	0	0	0
0	0	0	0	0	0	1	0	0	0
0	0	0	0	0	0	1	0	0	0
0	0	0	0	0	0	1	0	0	0
0	0	0	0	0	0	1	0	0	0
0	0	0	0	0	0	1	0	0	0
0	0	0	0	0	0	1	0	0	0
0	0	0	0	0	0	1	0	0	0
0	0	0	0	0	0	1	0	0	0
0	0	0	0	0	0	1	0	0	0
0	0	0	0	0	0	1	0	0	0
0	0	0	0	0	0	1	0	0	0
0	0	0	0	0	0	1	0	0	0
0	0	0	0	0	0	1	0	0	0
0	0	0	0	0	0	1	0	0	0
0	0	0	0	0	0	1	0	0	0
0	0	0	0	0	0	1	0	0	0
0	0	0	0	0	0	1	0	0	0
0	0	0	0	0	0	1	0	0	0
0	0	0	0	0	0	1	0	0	0
0	0	0	0	0	0	1	0	0	0
0	0	0	0	0	0	1	0	0	0
0	0	0	0	0	0	1	0	0	0
0	0	0	0	0	0	1	0	0	0
0	0	0	0	0	0	1	0	0	0
0	0	0	0	0	0	1	0	0	0
0	0	0	0	0	0	1	0	0	0
0	0	0	0	0	0	1	0	0	1
0	0	0	0	0	0	1	0	0	1
0	0	0	0	0	0	1	0	0	1
0	0	0	0	0	0	1	0	0	1
0	0	0	0	0	0	1	0	0	1
0	0	0	0	0	0	1	0	1	0
0	0	0	0	0	0	1	0	1	0
0	0	0	0	0	0	1	0	1	0
0	0	0	0	0	0	1	0	1	0
0	0	0	0	0	0	1	0	1	0
0	0	0	0	0	0	1	0	1	0
0	0	0	0	0	0	1	0	1	0
0	0	0	0	0	0	1	0	1	0
0	0	0	0	0	0	1	0	1	1
0	0	0	0	0	0	1	0	1	1
0	0	0	0	0	0	1	0	1	1
0	0	0	0	0	0	1	1	0	0
0	0	0	0	0	0	1	1	0	0
0	0	0	0	0	0	1	1	0	0
0	0	0	0	0	0	1	1	0	0
0	0	0	0	0	0	1	1	0	0
0	0	0	0	0	0	1	1	0	0
0	0	0	0	0	0	1	1	0	0
0	0	0	0	0	0	1	1	0	0
0	0	0	0	0	0	1	1	0	0
0	0	0	0	0	0	1	1	0	0
0	0	0	0	0	0	1	1	0	0
0	0	0	0	0	0	1	1	0	1
0	0	0	0	0	0	1	1	0	1
0	0	0	0	0	0	1	1	0	1
0	0	0	0	0	0	1	1	0	1
0	0	0	0	0	0	1	1	0	1
0	0	0	0	0	0	1	1	1	0
0	0	0	0	0	0	1	1	1	0
0	0	0	0	0	0	1	1	1	0
0	0	0	0	0	0	1	1	1	0
0	0	0	0	0	0	1	1	1	0
0	0	0	0	0	0	1	1	1	0
0	0	0	0	0	0	1	1	1	0
0	0	0	0	0	0	1	1	1	0
0	0	0	0	0	0	1	1	1	0
0	0	0	0	0	0	1	1	1	0
0	0	0	0	0	0	1	1	1	0
0	0	0	0	0	0	1	1	1	0
0	0	0	0	0	0	1	1	1	1
0	0	0	0	0	0	1	1	1	1
0	0	0	0	0	0	1	1	1	1
0	0	0	0	0	0	1	1	1	1
0	0	0	0	0	0	1	1	1	1
0	0	0	0	0	0	1	1	1	1
0	0	0	0	0	0	1	1	1	1
0	0	0	0	0	1	0	0	0	0
0	0	0	0	0	1	0	0	0	0
0	0	0	0	0	1	0	0	0	0
0	0	0	0	0	1	0	0	0	0
0	0	0	0	0	1	0	0	0	0
0	0	0	0	0	1	0	0	0	0
0	0	0	0	0	1	0	0	0	0
0	0	0	0	0	1	0	0	0	0
0	0	0	0	0	1	0	0	0	0
0	0	0	0	0	1	0	0	0	0
0	0	0	0	0	1	0	0	0	0
0	0	0	0	0	1	0	0	0	0
0	0	0	0	0	1	0	0	0	0
0	0	0	0	0	1	0	0	1	1
0	0	0	0	0	1	0	0	1	1
0	0	0	0	0	1	0	0	1	1
0	0	0	0	0	1	0	1	0	0
0	0	0	0	0	1	0	1	0	1
0	0	0	0	0	1	0	1	1	0
0	0	0	0	0	1	0	1	1	0
0	0	0	0	0	1	0	1	1	0
0	0	0	0	0	1	0	1	1	0
0	0	0	0	0	1	1	0	0	0
0	0	0	0	0	1	1	0	0	0
0	0	0	0	0	1	1	0	0	0
0	0	0	0	0	1	1	0	0	0
0	0	0	0	0	1	1	0	0	0
0	0	0	0	0	1	1	0	0	0
0	0	0	0	0	1	1	0	0	1
0	0	0	0	0	1	1	0	1	0
0	0	0	0	0	1	1	0	1	1
0	0	0	0	0	1	1	1	0	0
0	0	0	0	0	1	1	1	0	0
0	0	0	0	0	1	1	1	0	0
0	0	0	0	0	1	1	1	1	0
0	0	0	0	0	1	1	1	1	0
0	0	0	0	0	1	1	1	1	0
0	0	0	0	0	1	1	1	1	0
0	0	0	0	1	0	0	0	0	0
0	0	0	0	1	0	0	0	0	0
0	0	0	0	1	0	0	0	0	0
0	0	0	0	1	0	0	0	0	0
0	0	0	0	1	0	0	0	0	0
0	0	0	0	1	0	0	0	0	0
0	0	0	0	1	0	0	0	0	0
0	0	0	0	1	0	0	0	0	0
0	0	0	0	1	0	0	0	0	0
0	0	0	0	1	0	0	0	0	0
0	0	0	0	1	0	0	0	0	0
0	0	0	0	1	0	0	0	0	0
0	0	0	0	1	0	0	0	0	0
0	0	0	0	1	0	0	0	0	0
0	0	0	0	1	0	0	0	0	0
0	0	0	0	1	0	0	0	0	0
0	0	0	0	1	0	0	0	0	0
0	0	0	0	1	0	0	0	0	0
0	0	0	0	1	0	0	0	0	0
0	0	0	0	1	0	0	0	0	0
0	0	0	0	1	0	0	0	0	0
0	0	0	0	1	0	0	0	0	0
0	0	0	0	1	0	0	0	0	0
0	0	0	0	1	0	0	0	0	0
0	0	0	0	1	0	0	0	0	0
0	0	0	0	1	0	0	0	0	0
0	0	0	0	1	0	0	0	0	0
0	0	0	0	1	0	0	0	0	0
0	0	0	0	1	0	0	0	0	0
0	0	0	0	1	0	0	0	0	0
0	0	0	0	1	0	0	0	0	0
0	0	0	0	1	0	0	0	0	0
0	0	0	0	1	0	0	0	0	0
0	0	0	0	1	0	0	0	0	0
0	0	0	0	1	0	0	0	0	0
0	0	0	0	1	0	0	1	0	1
0	0	0	0	1	0	0	1	1	0
0	0	0	0	1	0	1	0	0	0
0	0	0	0	1	0	1	0	0	0
0	0	0	0	1	0	1	0	0	0
0	0	0	0	1	0	1	0	0	0
0	0	0	0	1	0	1	0	0	0
0	0	0	0	1	0	1	1	1	0
0	0	0	0	1	0	1	1	1	1
0	0	0	0	1	1	0	0	0	0
0	0	0	0	1	1	0	0	0	0
0	0	0	0	1	1	0	0	0	0
0	0	0	0	1	1	0	0	0	0
0	0	0	0	1	1	0	0	0	0
0	0	0	0	1	1	0	0	0	1
0	0	0	0	1	1	0	0	0	1
0	0	0	0	1	1	1	0	0	0
0	0	0	0	1	1	1	0	0	0
0	0	0	0	1	1	1	0	0	0
0	0	0	0	1	1	1	0	0	0
0	0	0	0	1	1	1	0	0	0
0	0	0	0	1	1	1	0	1	0
0	0	0	0	1	1	1	0	1	0
0	0	0	0	1	1	1	0	1	0
0	0	0	0	1	1	1	0	1	1
0	0	0	0	1	1	1	1	0	0
0	0	0	0	1	1	1	1	0	1
0	0	0	0	1	1	1	1	0	1
0	0	0	0	1	1	1	1	1	0
0	0	0	0	1	1	1	1	1	0
0	0	0	1	0	0	0	0	0	0
0	0	0	1	0	0	0	0	0	0
0	0	0	1	0	0	0	0	0	0
0	0	0	1	0	0	0	0	0	0
0	0	0	1	0	0	0	0	0	0
0	0	0	1	0	0	0	0	0	0
0	0	0	1	0	0	0	0	0	0
0	0	0	1	0	0	0	0	0	0
0	0	0	1	0	0	0	0	0	0
0	0	0	1	0	0	0	0	0	0
0	0	0	1	0	0	0	0	0	0
0	0	0	1	0	0	0	0	1	0
0	0	0	1	0	0	0	1	1	0
0	0	0	1	0	0	0	1	1	1
0	0	0	1	0	0	1	0	0	0
0	0	0	1	0	0	1	1	0	1
0	0	0	1	0	1	1	0	0	0
0	0	0	1	0	1	1	0	1	0
0	0	0	1	0	1	1	1	0	0
0	0	0	1	0	1	1	1	0	1
0	0	0	1	1	0	0	0	0	0
0	0	0	1	1	0	0	0	1	1
0	0	0	1	1	0	0	1	1	1
0	0	0	1	1	1	1	0	0	0
0	0	0	1	1	1	1	0	0	0
0	0	0	1	1	1	1	0	1	1
0	0	0	1	1	1	1	1	0	0
0	0	0	1	1	1	1	1	0	1
0	0	0	1	1	1	1	1	1	1
0	0	1	0	0	0	0	0	0	0
0	0	1	0	0	0	0	0	0	0
0	0	1	0	0	0	0	0	0	0
0	0	1	0	0	0	0	0	0	0
0	0	1	0	0	0	0	0	0	0
0	0	1	0	0	0	0	0	0	0
0	0	1	0	0	0	0	0	0	0
0	0	1	0	0	0	0	0	0	0
0	0	1	0	0	0	0	0	0	0
0	0	1	0	0	0	0	0	0	0
0	0	1	0	0	0	0	0	0	0
0	0	1	0	0	0	0	0	0	0
0	0	1	0	0	0	0	0	0	0
0	0	1	0	0	0	0	0	0	0
0	0	1	0	0	0	0	0	0	0
0	0	1	0	0	0	0	0	0	0
0	0	1	0	0	0	0	0	0	0
0	0	1	0	0	0	0	0	0	0
0	0	1	0	0	0	0	0	0	0
0	0	1	0	0	0	0	0	0	0
0	0	1	0	0	0	0	0	0	0
0	0	1	0	0	0	0	0	0	0
0	0	1	0	0	0	0	0	0	0
0	0	1	0	0	0	0	0	0	0
0	0	1	0	0	0	0	0	0	0
0	0	1	0	0	0	0	0	0	0
0	0	1	0	0	0	0	0	0	0
0	0	1	0	0	0	0	0	0	0
0	0	1	0	0	0	0	0	0	0
0	0	1	0	0	0	0	0	0	0
0	0	1	0	0	0	0	0	0	0
0	0	1	0	0	0	0	0	0	0
0	0	1	0	0	0	0	0	0	0
0	0	1	0	0	0	0	0	0	0
0	0	1	0	0	0	0	0	0	0
0	0	1	0	0	0	0	0	0	0
0	0	1	0	0	0	0	0	0	0
0	0	1	0	0	0	0	0	0	0
0	0	1	0	0	0	0	0	0	0
0	0	1	0	0	0	0	0	0	0
0	0	1	0	0	0	0	0	0	0
0	0	1	0	0	0	0	0	0	0
0	0	1	0	0	0	0	0	0	0
0	0	1	0	0	0	0	0	0	0
0	0	1	0	0	0	0	0	0	0
0	0	1	0	0	0	0	0	0	0
0	0	1	0	0	0	0	0	0	0
0	0	1	0	0	0	0	0	0	0
0	0	1	0	0	0	0	0	0	0
0	0	1	0	0	0	0	0	0	0
0	0	1	0	0	0	0	0	0	0
0	0	1	0	0	0	0	0	0	0
0	0	1	0	0	0	0	0	0	0
0	0	1	0	0	0	0	0	0	0
0	0	1	0	0	0	0	0	0	0
0	0	1	0	0	0	0	0	0	0
0	0	1	0	0	0	0	0	0	0
0	0	1	0	0	0	0	0	0	0
0	0	1	0	0	0	0	0	0	0
0	0	1	0	0	0	0	0	0	0
0	0	1	0	0	0	0	0	0	1
0	0	1	0	0	0	0	1	0	0
0	0	1	0	0	0	0	1	1	1
0	0	1	0	0	0	1	0	0	0
0	0	1	0	0	0	1	0	0	0
0	0	1	0	0	0	1	0	0	0
0	0	1	0	0	0	1	0	0	0
0	0	1	0	0	0	1	0	0	0
0	0	1	0	0	0	1	0	0	0
0	0	1	0	0	0	1	1	1	0
0	0	1	0	0	0	1	1	1	1
0	0	1	0	0	1	0	0	0	0
0	0	1	0	0	1	0	0	0	0
0	0	1	0	0	1	0	0	0	0
0	0	1	0	0	1	0	0	0	0
0	0	1	0	0	1	0	0	1	0
0	0	1	0	0	1	1	0	0	0
0	0	1	0	0	1	1	0	0	0
0	0	1	0	0	1	1	0	0	0
0	0	1	0	0	1	1	0	1	1
0	0	1	0	0	1	1	1	1	0
0	0	1	0	1	0	0	0	0	0
0	0	1	0	1	0	0	0	0	0
0	0	1	0	1	0	0	0	0	0
0	0	1	0	1	0	0	0	0	0
0	0	1	0	1	0	0	0	0	0
0	0	1	0	1	0	0	0	0	0
0	0	1	0	1	0	1	0	1	1
0	0	1	0	1	0	1	1	1	0
0	0	1	0	1	1	0	0	0	0
0	0	1	0	1	1	0	0	0	0
0	0	1	0	1	1	0	0	0	0
0	0	1	0	1	1	0	0	0	0
0	0	1	0	1	1	0	0	0	1
0	0	1	0	1	1	1	0	0	0
0	0	1	0	1	1	1	0	1	0
0	0	1	0	1	1	1	1	0	1
0	0	1	0	1	1	1	1	1	1
0	0	1	1	0	0	0	0	0	0
0	0	1	1	0	0	0	0	0	0
0	0	1	1	0	0	0	0	0	0
0	0	1	1	0	0	0	0	0	0
0	0	1	1	0	1	0	0	0	0
0	0	1	1	0	1	0	0	0	0
0	0	1	1	0	1	0	1	1	1
0	0	1	1	0	1	1	1	0	0
0	0	1	1	0	1	1	1	1	0
0	0	1	1	1	0	0	0	0	0
0	0	1	1	1	0	0	0	0	0
0	0	1	1	1	0	0	0	0	0
0	0	1	1	1	0	0	0	0	0
0	0	1	1	1	0	0	0	0	0
0	0	1	1	1	0	0	1	1	1
0	0	1	1	1	1	0	0	0	0
0	0	1	1	1	1	0	1	0	1
0	0	1	1	1	1	1	0	0	0
0	0	1	1	1	1	1	0	0	0
0	0	1	1	1	1	1	1	0	0
0	0	1	1	1	1	1	1	0	0
0	0	1	1	1	1	1	1	0	1
0	0	1	1	1	1	1	1	1	0
0	0	1	1	1	1	1	1	1	1
0	1	0	0	0	0	0	0	0	0
0	1	0	0	0	0	0	0	0	0
0	1	0	0	0	0	0	0	0	0
0	1	0	0	0	0	0	0	0	0
0	1	0	0	0	0	0	0	0	0
0	1	0	0	0	0	0	0	0	0
0	1	0	0	0	0	0	0	0	0
0	1	0	0	0	0	0	0	0	0
0	1	0	0	0	0	0	0	0	0
0	1	0	0	0	0	0	0	0	0
0	1	0	0	0	0	0	0	0	0
0	1	0	0	0	0	0	0	0	0
0	1	0	0	0	0	0	0	0	0
0	1	0	0	0	0	0	0	0	0
0	1	0	0	0	0	0	0	0	0
0	1	0	0	0	0	0	0	0	0
0	1	0	0	0	0	0	0	0	1
0	1	0	0	0	0	0	0	1	0
0	1	0	0	1	0	0	1	0	0
0	1	0	1	0	0	0	0	0	0
0	1	0	1	0	0	0	0	1	0
0	1	0	1	0	0	1	0	1	0
0	1	0	1	0	1	1	1	0	0
0	1	0	1	1	0	0	0	0	0
0	1	0	1	1	1	0	0	0	0
0	1	0	1	1	1	1	0	0	0
0	1	1	0	0	0	0	0	0	0
0	1	1	0	0	0	0	0	0	0
0	1	1	0	0	0	0	0	0	0
0	1	1	0	0	0	0	0	0	0
0	1	1	0	0	0	0	0	0	0
0	1	1	0	0	0	0	0	0	0
0	1	1	0	0	0	0	0	0	0
0	1	1	0	0	0	0	0	0	0
0	1	1	0	0	0	0	0	0	0
0	1	1	0	0	0	0	0	0	0
0	1	1	0	0	0	0	0	0	0
0	1	1	0	0	0	0	0	0	0
0	1	1	0	0	0	0	0	0	0
0	1	1	0	0	0	0	0	0	0
0	1	1	0	0	0	1	1	0	0
0	1	1	0	0	1	1	0	0	0
0	1	1	0	0	1	1	0	0	0
0	1	1	0	0	1	1	0	0	0
0	1	1	0	1	0	0	0	0	0
0	1	1	0	1	0	0	1	0	0
0	1	1	0	1	1	0	0	0	0
0	1	1	0	1	1	0	0	1	1
0	1	1	0	1	1	0	1	1	0
0	1	1	0	1	1	1	0	0	0
0	1	1	0	1	1	1	0	1	1
0	1	1	0	1	1	1	1	1	0
0	1	1	1	0	0	0	0	0	0
0	1	1	1	0	0	0	0	0	0
0	1	1	1	0	0	0	0	0	0
0	1	1	1	0	1	1	1	1	1
0	1	1	1	1	0	0	0	0	0
0	1	1	1	1	0	0	0	0	0
0	1	1	1	1	1	0	0	0	0
0	1	1	1	1	1	1	0	0	0
0	1	1	1	1	1	1	1	0	0
0	1	1	1	1	1	1	1	1	1
1	0	0	0	0	0	0	0	0	0
1	0	0	0	0	0	0	0	0	0
1	0	0	0	0	0	0	0	0	0
1	0	0	0	0	0	0	0	0	0
1	0	0	0	0	0	0	0	0	0
1	0	0	0	0	0	0	0	0	0
1	0	0	0	0	0	0	0	0	0
1	0	0	0	0	0	0	0	0	0
1	0	0	0	0	0	0	0	0	0
1	0	0	0	0	0	0	0	0	0
1	0	0	0	0	0	0	0	0	0
1	0	0	0	0	0	0	0	0	0
1	0	0	0	0	0	0	0	0	0
1	0	0	0	0	0	0	0	0	0
1	0	0	0	0	0	0	0	0	0
1	0	0	0	0	0	0	0	0	0
1	0	0	0	0	0	0	0	0	0
1	0	0	0	0	0	0	0	0	0
1	0	0	0	0	0	0	0	1	0
1	0	0	0	0	0	1	0	0	1
1	0	0	0	0	1	0	0	0	0
1	0	0	1	0	0	0	0	0	1
1	0	0	1	1	0	0	0	0	0
1	0	0	1	1	0	0	0	0	0
1	0	1	0	0	0	0	0	0	0
1	0	1	0	0	0	0	0	0	0
1	0	1	0	0	0	0	0	0	0
1	0	1	0	0	0	0	1	1	1
1	0	1	0	0	0	1	0	0	0
1	0	1	0	0	0	1	0	0	0
1	0	1	0	0	1	0	1	0	0
1	0	1	0	1	0	0	0	0	0
1	0	1	0	1	0	1	0	0	0
1	0	1	0	1	0	1	1	1	0
1	0	1	0	1	1	0	1	0	0
1	0	1	1	1	0	0	0	0	0
1	1	0	0	0	0	0	0	0	0
1	1	0	0	0	0	0	0	0	0
1	1	0	0	0	0	0	0	0	0
1	1	0	0	0	0	0	0	0	0
1	1	0	0	0	0	0	0	0	0
1	1	0	0	0	0	1	0	0	0
1	1	0	0	0	0	1	0	0	0
1	1	0	0	0	1	1	1	1	0
1	1	0	0	1	1	0	0	0	0
1	1	1	0	0	0	0	0	0	0
1	1	1	0	0	0	0	0	0	0
1	1	1	0	0	0	0	0	0	0
1	1	1	0	0	0	0	0	0	0
1	1	1	0	0	0	0	0	0	0
1	1	1	0	0	0	0	0	0	0
1	1	1	1	0	0	0	0	0	0
1	1	1	1	0	1	1	0	0	0
1	1	1	1	1	1	0	0	0	0
1	1	1	1	1	1	0	1	1	0
1	1	1	1	1	1	1	0	0	1
